# Supplementary material for: Does contingent biofeedback improve cardiac interoception? A preregistered replication of Meyerholz, Irzinger, Withöft, Gerlach, and Pohl (2019) using the heartbeat discrimination task in a randomised control trial
Source: PLoS One. 2021 Mar 16;16(3):e0248246. doi: 10.1371/journal.pone.0248246 (PMC7963047; doi:10.1371/journal.pone.0248246)
Supplement: S1 Dataset — (XLSX) [file pone.0248246.s001.xlsx]

## Sheet: S1 Dataset
Gruppe	sex	bildung	rauch1	sport	alter	WHR	STADITgesamtNEU	MAIABemerken	MAIASichKeineSorgenMachen	MAIANichtAblenken	MAIAAufmerksamkeitsRegulation	MAIAEmotionalesGewahrsein	MAIASelbstRegulation	MAIAAufdenLeibHören	MAIAVertrauen	MeanHRbpm_Basel	MeanHRbpm_Post	@1.BlutdrucksystolischmmHG	@1.BlutdruckdiastolischmmHG	@2.BlutdrucksystolischmmHg	@2.BlutdruckdastolischmmHG	korrBlock11visFeedback	korrBlock12	korrBlock21visFeedback	korrBlock22	korrBlock31visFeedback	korrBlock32	d_agg_pre	AUC_roc2_gep_agg_pre	d_agg_post	AUC_roc2_gep_agg_post	meta_d_agg_pre	meta_d_agg_post
1	1	2	0	0	27	0.778846	62	2.75	4	3.33333	2.42857	4.4	1	1.66667	4.66667	82.8235	80.8506	108	61	#NULL!	#NULL!	#NULL!	#NULL!	#NULL!	#NULL!	#NULL!	#NULL!	0.125661	0.652882	0.125661	0.614035	1.34	0.88
3	0	2	1	0	27	0.938776	49	4	4.66667	1.66667	4	4.4	3.75	2.66667	3.66667	79.0835	78.4922	117	79	123	77	#NULL!	#NULL!	#NULL!	#NULL!	#NULL!	#NULL!	0.638668	0.573333	0.259659	0.550505	5	0.55
3	0	1	0	0	21	0.822917	37	5	2	3.33333	4.28571	5.6	4	5	5	96.3004	94.238	143	74	126	65	#NULL!	#NULL!	#NULL!	#NULL!	#NULL!	#NULL!	-1.56083	0.292115	-0.253347	0.492424	-1.38	0.22
2	1	1	0	0	20	0.712766	34	3	3.33333	3	4	4.2	1.5	3	3.33333	82.7699	79.5202	131	72	109	72	54.17	54.17	62.5	37.5	33.33	33.33	0.167131	0.491228	-0.245118	0.491228	-0.4	1.16
2	0	2	0	1	29	0.876289	29	5.75	3.33333	3.66667	2.85714	5.8	2.75	3.33333	5	85.0887	77.5764	123	65	111	61	12.05	33.33	45.83	25	70.83	41.67	-0.253347	0.414141	-0.71596	0.445333	-0.15	0.78
1	0	1	0	1	23	0.908163	31	4.5	4	3.66667	3.85714	3.2	4.75	4.66667	5.66667	72.228	74.4205	137	74	132	62	#NULL!	#NULL!	#NULL!	#NULL!	#NULL!	#NULL!	0.38532	0.58312	3.28971	0.5	0.65	1.64
1	1	2	0	1	31	0.778947	32	3.75	4	3.33333	4.28571	5.8	4	3.66667	4.66667	76.934	68.6367	123	72	113	64	#NULL!	#NULL!	#NULL!	#NULL!	#NULL!	#NULL!	0.271053	0.55303	-0.127686	0.47619	0.72	-0.16
3	0	1	0	1	20	0.907216	36	2.75	3	2.33333	4.42857	5.8	2.75	3	3.66667	76.0089	71.5332	134	69	114	65	#NULL!	#NULL!	#NULL!	#NULL!	#NULL!	#NULL!	0.60842	0.433081	0	0.31875	0.31	-3.82
1	0	1	0	1	21	0.803922	32	3	4	3	3.57143	4.2	3.25	4	5.33333	84.4196	82.6478	155	65	128	64	#NULL!	#NULL!	#NULL!	#NULL!	#NULL!	#NULL!	-0.127686	0.285714	0.361944	0.520202	-1.65	0.4
3	1	1	0	1	20	0.734043	34	4	3.33333	2.33333	3.42857	5.6	6	4.33333	6	75.3765	69.5931	128	75	129	72	#NULL!	#NULL!	#NULL!	#NULL!	#NULL!	#NULL!	-0.127686	0.37594	0.777748	0.531593	-1.38	0.36
1	0	2	1	0	29	0.877551	32	3.75	3.33333	3.66667	4.14286	5	3.75	5.33333	6	63.7074	57.8996	123	71	102	62	#NULL!	#NULL!	#NULL!	#NULL!	#NULL!	#NULL!	1.25953	0.629121	1.25953	0.453297	5	-3.06
3	1	2	1	1	30	0.734043	36	4.5	5	3.66667	4.71429	5.8	3.75	5.33333	5.33333	71.5066	69.882	107	64	112	68	#NULL!	#NULL!	#NULL!	#NULL!	#NULL!	#NULL!	0.125661	0.577694	0.800151	0.675824	1.05	1.17
2	0	2	0	0	32	0.854701	60	4.25	3.33333	2.66667	3.71429	5	3.75	2.66667	3.33333	72.524	75.2445	177	88	122	79	83.33	20.83	91.67	33.33	79.17	50	0	0.58875	0	0.6025	0.26	0.34
1	0	1	0	1	21	0.845361	48	3.25	3.66667	1.33333	1.85714	1.8	2.5	1.66667	4.33333	73.9421	67.0803	142	60	122	52	#NULL!	#NULL!	#NULL!	#NULL!	#NULL!	#NULL!	0.253347	0.419192	0.927837	0.660969	-0.45	1.16
2	1	1	0	0	25	0.737374	33	4.75	3.33333	2.66667	4.42857	4	4.25	4.66667	5	88.9057	83.2609	129	83	114	74	62.5	58.33	91.67	54.16	83.33	29.17	-0.131973	0.511278	0.259659	0.482323	1.78	0.19
1	0	2	0	1	28	0.862745	44	2.75	3.66667	3.33333	3.28571	3.6	3.75	4	4	58.1972	60.3769	123	67	131	77	#NULL!	#NULL!	#NULL!	#NULL!	#NULL!	#NULL!	0	0.67125	0	0.385	1.16	-0.31
3	0	1	0	1	20	0.0449438	49	3.75	3.66667	3.66667	2.14286	4.2	2.75	3	2.66667	92.6399	92.9765	121	64	111	58	#NULL!	#NULL!	#NULL!	#NULL!	#NULL!	#NULL!	-0.524401	0.541667	-0.259659	0.54798	0.42	-0.23
1	0	1	0	1	23	0.904255	29	5	4.66667	3	4	5.6	4.5	4.33333	6	73.2241	69.3077	107	58	107	62	#NULL!	#NULL!	#NULL!	#NULL!	#NULL!	#NULL!	0.607062	0.349105	-0.317221	0.436869	-2.13	-0.49
3	0	2	0	1	27	0.78	39	4.5	3.33333	4.66667	3.71429	5.2	3.75	3.33333	4.66667	73.3148	71.5685	127	67	133	63	#NULL!	#NULL!	#NULL!	#NULL!	#NULL!	#NULL!	0.650062	0.530667	0.967283	0.492877	0.43	-0.88
1	0	2	0	1	28	0.826531	24	5	3.66667	3.33333	5.57143	4.8	5	4.33333	5.33333	80.7492	81.8595	126	75	122	76	#NULL!	#NULL!	#NULL!	#NULL!	#NULL!	#NULL!	-0.259659	0.501263	0.379008	0.597187	0.36	0.22
2	1	1	0	0	19	0.722222	41	4	3.66667	4.33333	3.85714	4.8	3	2.66667	4.33333	88.6039	82.5745	126	76	144	79	70.83	33.33	91.67	50	95.83	37.5	-0.650062	0.306667	0.800151	0.697802	-0.84	1.3
3	1	1	0	1	19	0.75	47	4.5	3.66667	2.66667	2.85714	3.2	3	2	4	72.8354	52.6719	132	78	133	67	#NULL!	#NULL!	#NULL!	#NULL!	#NULL!	#NULL!	0.770641	0.475275	0.524401	0.501302	0.11	0.09
1	0	1	0	1	21	0.807692	25	3.75	2.66667	4	3.42857	4	2.5	3	6	#NULL!	#NULL!	134	75	129	73	#NULL!	#NULL!	#NULL!	#NULL!	#NULL!	#NULL!	1.03643	0.467236	-0.379008	0.519182	0.9	-0.32
2	0	2	0	1	29	0.828571	40	3.25	2.66667	4.33333	3.71429	4.2	3.5	3.66667	4.66667	71.2271	75.7907	134	75	134	83	79.17	50	91.67	58.33	83.33	75	0	0.5025	-0.127686	0.567669	-0.17	1.41
2	1	2	1	0	28	0.863636	33	4	2	3.33333	2.42857	4.6	4.75	3.33333	5	71.6249	63.1834	110	57	99	55	37.5	16.67	75	8.33	70.83	20.83	0	0.58375	0.800151	0.641484	0.53	4.67
3	0	2	0	1	26	0.833333	50	3.5	4.33333	2.66667	3	4	2.5	2.33333	3	62.0308	61.1071	161	99	154	96	#NULL!	#NULL!	#NULL!	#NULL!	#NULL!	#NULL!	0.125661	0.557644	0.131973	0.547619	0.49	0.53
3	1	2	1	0	28	0.708661	30	5.25	4.33333	4.66667	4.57143	5.6	5.25	3.66667	4.66667	63.2225	59.5225	142	78	162	82	#NULL!	#NULL!	#NULL!	#NULL!	#NULL!	#NULL!	1.70662	0.668155	0.31511	0.829574	2.01	1.55
1	1	1	0	0	21	0.78125	36	3.75	3.66667	3.33333	3	4.6	3	3.66667	5.66667	75.997	72.2549	147	86	117	79	#NULL!	#NULL!	#NULL!	#NULL!	#NULL!	#NULL!	0.38532	0.569054	0	0.5425	1.34	3.29
1	1	2	0	1	24	0.792079	48	5.25	2.33333	3.66667	3.85714	5.2	4.75	3.66667	5	89.5934	80.0084	133	73	116	69	#NULL!	#NULL!	#NULL!	#NULL!	#NULL!	#NULL!	0.548828	0.411458	0	0.50875	-0.69	0.4
2	1	1	1	0	21	0.782609	33	4	4	3.66667	3.57143	4.2	4	2	4	69.0965	65.046	115	77	123	77	87.5	20.83	37.5	50	75	33.33	0.967283	0.571225	0.841621	0.785714	0.28	2.42
2	1	1	0	0	37	0.742268	45	5.75	2.66667	1.66667	3.14286	5.2	3.25	3	3.33333	90.5681	75.8181	151	82	135	78	45.83	33.33	50	29.17	58.33	20.83	-0.131973	0.568922	0.71596	0.356	-3.5	-4.82
3	0	2	0	1	25	0.87	39	5.25	3.66667	3.33333	4.14286	3.2	3	1.33333	6	68.5623	69.5347	155	85	154	73	#NULL!	#NULL!	#NULL!	#NULL!	#NULL!	#NULL!	0	0.375	0.456301	0.535806	-0.25	0.3
1	0	1	0	1	25	0.833333	34	3.5	4	4	4.85714	3.4	4.75	3.66667	5	72.971	70.7353	120	55	121	57	#NULL!	#NULL!	#NULL!	#NULL!	#NULL!	#NULL!	-0.770641	0.502747	-0.127686	0.606516	-0.09	4.08
1	0	1	0	1	22	0.872727	30	3.75	3.66667	3.66667	4	4.2	3.25	2.66667	5	91.0308	83.0286	149	74	120	69	#NULL!	#NULL!	#NULL!	#NULL!	#NULL!	#NULL!	0	0.34	0.125661	0.506266	-0.73	-0.17
1	0	1	0	0	25	0.867347	27	4.25	3.66667	4.66667	4.28571	5	4	4.33333	6	82.1672	79.5094	137	72	112	70	#NULL!	#NULL!	#NULL!	#NULL!	#NULL!	#NULL!	0.361944	0.675505	0.803232	0.599744	0.62	1.21
2	1	1	0	0	23	0.785714	34	4.5	4	3	3.42857	3.8	3.5	3	3.33333	63.5951	60.1417	162	75	152	76	83.33	20.83	87.5	41.67	83.33	83.33	1.68324	0.740234	2.68129	0.777778	1.36	5
3	1	1	0	1	21	0.739583	44	4.5	3.33333	2.66667	3.28571	3.6	3.5	3	5	78.9754	73.3702	129	76	128	73	#NULL!	#NULL!	#NULL!	#NULL!	#NULL!	#NULL!	-0.245118	0.537594	0	0.4375	-0.26	-0.41
2	0	2	0	1	27	0.867347	32	5	3.66667	3.33333	4.28571	4	3.5	2.66667	5.33333	66.4424	57.2003	135	76	120	71	87.5	45.83	95.83	41.67	95.83	70.83	1.03643	0.696581	-0.131973	0.526316	1.18	-0.34
2	1	1	0	0	19	0.747368	43	4.25	3.33333	4.33333	4.71429	4.4	3.25	2	3	59.2734	54.5724	110	63	111	60	0	0	50	37.5	62.5	16.67	0.398739	0.576726	0.379008	0.624041	0.98	1.79
1	1	1	1	1	26	0.8	27	4.25	5.33333	5	4	4.6	5.25	5	5	81.0975	84.6968	109	70	120	69	#NULL!	#NULL!	#NULL!	#NULL!	#NULL!	#NULL!	-0.38532	0.560102	-0.67449	0.408	0.32	-0.73
2	1	1	0	0	23	0.734043	41	3.25	3.33333	3	3.28571	4.2	2.75	2	4	78.2054	74.0288	132	64	131	60	95.83	62.5	95.83	62.5	100	70.83	-0.253347	0.525253	-0.127686	0.566416	0.37	1.07
2	1	2	0	1	26	0.708333	34	3.5	2.33333	3.66667	2.71429	4.2	2.5	3.33333	5	50.9325	46.051	132	72	115	70	100	62.5	95.83	33.33	83.33	33.33	0.150089	0.449875	-0.259659	0.453283	0.44	-1.71
3	1	2	1	1	28	0.827869	26	5.5	5	3.33333	5	5.2	4.5	2.66667	6	61.16	59.0048	154	71	129	70	#NULL!	#NULL!	#NULL!	#NULL!	#NULL!	#NULL!	0	0.62625	0	0.52625	0.78	0.43
3	1	2	0	1	24	0.714286	28	5.25	4	3.66667	4.42857	4	3.25	2.66667	4.66667	88.4953	81.81	120	72	112	69	#NULL!	#NULL!	#NULL!	#NULL!	#NULL!	#NULL!	0.259659	0.464646	0	0.54125	0.38	0.53
1	1	1	0	1	18	0.789474	39	4.25	2.66667	3.33333	3.28571	3.4	2.75	2.66667	4.66667	103.958	100.484	123	74	127	73	#NULL!	#NULL!	#NULL!	#NULL!	#NULL!	#NULL!	-0.524401	0.401042	-0.510982	0.449219	0.22	-0.48
3	0	1	1	1	23	0.921569	37	3.75	3.66667	3.33333	4.28571	4.6	3	2.66667	3.66667	46.9053	46.9583	143	61	128	53	#NULL!	#NULL!	#NULL!	#NULL!	#NULL!	#NULL!	-0.398739	0.634271	0.841621	0.548077	1.33	0.49
1	0	2	1	1	35	0.93617	21	3.5	4	4.66667	2.28571	3.8	2	2	4	70.9716	63.7472	132	74	121	73	#NULL!	#NULL!	#NULL!	#NULL!	#NULL!	#NULL!	0.607062	0.493606	-0.678412	0.402778	-0.77	-0.55
1	1	1	0	0	22	0.741935	34	4.5	3.33333	3.33333	3.85714	5.2	3.75	3.33333	3.66667	68.9967	67.5249	131	68	112	73	#NULL!	#NULL!	#NULL!	#NULL!	#NULL!	#NULL!	0.777748	0.774725	2.80159	0.729167	1.77	5
1	0	2	1	1	26	0.823529	39	5.5	3.33333	1.66667	3	3.8	3.5	2.33333	3	76.3123	74.7985	123	64	139	62	#NULL!	#NULL!	#NULL!	#NULL!	#NULL!	#NULL!	-0.253347	0.502525	0.588274	0.428385	5	0.4
2	1	1	0	1	25	0.817204	30	3.25	5	3.66667	2.57143	3.4	2	2	4.33333	73.7558	78.904	123	70	122	69	58.33	25	75	75	95.83	83.33	0	0.48875	0.456301	0.47954	-0.65	0.27
3	0	1	1	0	22	1.01724	54	3	2.33333	4	2.42857	3.6	2.75	2.66667	4	97.0089	93.6323	156	97	149	87	#NULL!	#NULL!	#NULL!	#NULL!	#NULL!	#NULL!	0	0.49625	-0.259659	0.580808	-0.43	0.24
2	1	2	0	1	35	0.701923	42	4.5	3	3.66667	3	5.6	2.5	3	4.33333	74.8073	69.6106	113	59	108	65	#NULL!	#NULL!	#NULL!	#NULL!	#NULL!	#NULL!	1.05981	0.572917	0.548828	0.5	0.26	0.32
2	1	1	0	1	19	0.723404	29	3.75	2.66667	4.33333	3.28571	3.6	3.5	3.33333	4.66667	65.5862	62.6319	109	63	101	66	75	50	54.17	62.5	83.33	58.33	0.421143	0.570332	0.13908	0.517544	0.52	-0.96
1	1	1	0	0	21	0.736842	58	2.25	2	2.33333	1.28571	2	1	1.33333	1.33333	76.4289	77.3602	113	58	111	56	#NULL!	#NULL!	#NULL!	#NULL!	#NULL!	#NULL!	0.777748	0.70467	0.67449	0.618667	1.88	0.76
3	0	1	0	1	23	0.849057	36	3.5	5	3	3.57143	3.6	2.75	2.33333	5.33333	66.777	67.4077	136	66	134	72	#NULL!	#NULL!	#NULL!	#NULL!	#NULL!	#NULL!	-0.125661	0.364662	0.777748	0.611264	-1.22	1.82
1	1	1	0	1	21	0.792079	27	4.75	4.33333	4	3.57143	5.4	3.5	3.66667	6	72.0921	75.5013	123	65	108	59	#NULL!	#NULL!	#NULL!	#NULL!	#NULL!	#NULL!	0	0.5125	0.253347	0.536616	0	0.45
3	0	1	0	1	25	0.871795	27	5.25	4.66667	4	4.42857	3.8	4	2.66667	5.33333	59.379	63.0897	149	71	145	69	#NULL!	#NULL!	#NULL!	#NULL!	#NULL!	#NULL!	0.131973	0.605263	0.524401	0.64974	0.49	1.5
3	0	2	1	1	26	0.828283	39	1.5	4.66667	2.33333	4.71429	4.2	3.75	1.66667	4	73.5903	62.5544	128	62	127	60	#NULL!	#NULL!	#NULL!	#NULL!	#NULL!	#NULL!	-1.09497	0.385417	0.650062	0.349333	-1.93	-0.51
2	0	1	1	1	28	0.876106	36	5.25	3.33333	3.33333	4.14286	5	4.75	2.33333	6	55.2633	54.4659	133	66	127	65	54.17	29.17	83.33	41.67	87.5	41.67	1.70662	0.440476	1.12045	0.604	1.26	1.41
2	1	1	0	1	23	0.783505	28	4.5	3.33333	4.66667	3	5	2.75	2.66667	6	68.4802	62.7617	136	72	122	79	75	58.33	83.33	66.67	62.5	41.67	1.12045	0.690667	2.63445	0.705714	1.05	5
2	1	2	1	0	26	0.715686	40	3.5	3	2.66667	3	4.2	3.5	3.66667	6	62.8546	61.5975	116	64	101	59	91.67	20.83	79.17	41.67	83.33	33.33	1.80595	0.505859	1.36602	0.66	0.89	1.05
1	1	1	0	1	19	0.747748	26	3.75	4	2.33333	3.57143	5	4	3	4.33333	68.8445	62.2626	145	66	134	57	#NULL!	#NULL!	#NULL!	#NULL!	#NULL!	#NULL!	0.909721	0.579772	1.05981	0.699405	0.55	1.52
3	0	2	1	1	28	0.853933	44	3.75	2.66667	3	3.28571	5.4	3.5	2.33333	4.33333	84.8838	68.4168	114	66	104	62	#NULL!	#NULL!	#NULL!	#NULL!	#NULL!	#NULL!	-0.131973	0.478697	-0.651113	0.498698	-0.66	-0.29
3	1	1	0	0	22	0.755556	41	4.5	2.66667	2	3.28571	5.2	2	2	3	65.3399	64.4506	110	57	103	48	#NULL!	#NULL!	#NULL!	#NULL!	#NULL!	#NULL!	0.379008	0.705882	0.71596	0.562667	1.42	0.72
2	1	1	0	1	20	0.721311	45	5	1.66667	2	4.42857	5.2	2.25	4.33333	5.33333	68.8083	64.4312	136	79	136	77	95.83	54.17	95.83	50	95.83	50	0	0.41875	0.910772	0.401099	-0.62	-0.89
1	1	1	1	1	23	0.705357	34	3	3.66667	3	4.57143	4.6	4.25	2.66667	5.33333	58.5193	59.2248	122	67	111	67	#NULL!	#NULL!	#NULL!	#NULL!	#NULL!	#NULL!	1.22694	0.605016	0.421143	0.529412	0.65	-0.13
1	0	2	0	1	28	0.828571	34	4.5	2.33333	4	2.71429	5.6	4.5	3	5.33333	64.4432	62.5561	120	64	120	64	#NULL!	#NULL!	#NULL!	#NULL!	#NULL!	#NULL!	0.361944	0.619949	0.150089	0.641604	0.59	0.78
1	1	1	0	1	19	0.631579	45	2.75	2.33333	4.33333	3.85714	3.2	4.75	3	5	71.3885	68.5183	116	60	98	63	#NULL!	#NULL!	#NULL!	#NULL!	#NULL!	#NULL!	-0.510982	0.46224	0	0.5975	5	0.53
2	1	1	0	1	20	0.730337	46	4.25	2	1.33333	3.71429	5.4	3.5	3.66667	2.66667	71.4319	70.3286	128	71	128	78	83.33	58.33	75	16.67	58.33	45.83	-0.125661	0.446115	0.253347	0.566919	-0.75	0.94
2	1	2	0	0	23	0.818182	31	3.5	3	5	3.71429	4.4	2	2.66667	6	71.1039	74.0998	133	73	143	73	83.33	0	87.5	16.67	75	20.83	0.38532	0.465473	0.506694	0.658854	0.4	1.45
2	1	2	1	1	30	0.715686	30	4.75	4	4	4.57143	5	3.75	2.66667	3	75.4643	75.542	131	75	134	73	66.67	20.83	83.33	75	95.83	83.33	-0.456301	0.526854	0.607062	0.483376	0.41	0.45
3	0	2	0	1	28	0.877551	39	3.75	4	3.66667	3.71429	5	3.5	4.33333	4.33333	86.3794	77.6102	155	81	129	71	#NULL!	#NULL!	#NULL!	#NULL!	#NULL!	#NULL!	0.253347	0.530303	0.398739	0.663683	0.73	1.1
2	1	1	0	1	20	0.737864	33	3.5	3.66667	2.33333	3.42857	4.8	2.75	4.66667	5	62.2139	60.1139	142	65	121	66	75	41.67	70.83	50	79.17	54.17	0.841621	0.56044	-0.38532	0.585678	0.42	0.68
1	1	2	0	1	25	0.803922	32	3.5	3.66667	2.33333	3.57143	4.2	3.5	3.33333	5.33333	88.288	86.9215	142	84	120	72	#NULL!	#NULL!	#NULL!	#NULL!	#NULL!	#NULL!	-0.60842	0.551768	0.361944	0.425505	2.74	0.35
1	1	1	0	1	19	0.790909	30	4.5	3	4	4.28571	5.6	3	4.66667	6	60.932	58.2443	136	75	126	54	#NULL!	#NULL!	#NULL!	#NULL!	#NULL!	#NULL!	1.5349	0.396667	0.800151	0.457418	-1.05	-0.28
3	1	1	0	0	19	0.847826	26	5	1.66667	3.66667	5.14286	6	5.75	5.33333	6	67.6407	60.8229	107	70	105	66	#NULL!	#NULL!	#NULL!	#NULL!	#NULL!	#NULL!	0.638668	0.505333	0.638668	0.776	0.21	2.14
2	0	1	0	1	19	0.79798	36	2.75	3.33333	3.66667	4.85714	5	4	2.66667	5	82.8426	67.6969	134	79	138	84	95.83	29.17	83.33	62.5	95.83	95.83	-0.638668	0.221333	0.524401	0.419271	-2.15	-0.86
1	0	1	0	1	23	0.77193	36	4.25	2	2	5	4.4	3.5	4	5	50.2549	43.8753	144	70	143	70	#NULL!	#NULL!	#NULL!	#NULL!	#NULL!	#NULL!	0.38532	0.459079	0.398739	0.567775	-0.01	0.42
3	0	1	0	1	26	0.794118	30	5.5	5	2.33333	4.71429	5	4	4.33333	6	82.8333	83.9016	113	65	112	72	#NULL!	#NULL!	#NULL!	#NULL!	#NULL!	#NULL!	0.379008	0.531969	-0.650062	0.56	0.25	0.41
2	1	1	0	0	21	0.721154	49	4.25	4.66667	3.66667	3.85714	3.2	3.5	3	3.66667	71.8856	71.6689	120	66	110	66	100	79.17	100	66.67	95.83	75	1.34898	0.631667	0.909721	0.706553	1.09	1.38
1	0	1	0	0	26	0.861386	29	4	4.66667	3.66667	4.57143	5.2	4.75	2.33333	5.66667	62.6836	64.4994	136	76	128	76	#NULL!	#NULL!	#NULL!	#NULL!	#NULL!	#NULL!	0.259659	0.493687	0.253347	0.545455	0.19	0.82
1	0	1	0	1	22	0.887755	38	4.5	4	4.33333	4.14286	5	4	5	5	70.1063	71.1934	128	76	112	74	#NULL!	#NULL!	#NULL!	#NULL!	#NULL!	#NULL!	-0.506694	0.611979	0.506694	0.606771	0.48	0.49
3	0	2	0	0	30	0.861386	52	5	3.33333	3.33333	4.42857	5	2.25	3.33333	2.33333	75.5276	73.6364	174	91	159	93	#NULL!	#NULL!	#NULL!	#NULL!	#NULL!	#NULL!	0.125661	0.461153	-0.38532	0.439898	-1.07	-0.2
3	1	1	0	1	18	0.802083	24	3.75	3.66667	3.33333	3.71429	4.6	3.5	3.66667	5	77.9039	74.9536	122	71	104	59	#NULL!	#NULL!	#NULL!	#NULL!	#NULL!	#NULL!	0.253347	0.558081	0.510982	0.763021	0.99	1.8
3	1	1	0	1	19	0.739583	26	4	4.33333	4.66667	3.28571	4	4.25	4	5.33333	100.016	94.1999	107	67	96	58	#NULL!	#NULL!	#NULL!	#NULL!	#NULL!	#NULL!	-0.38532	0.549872	-0.131973	0.587719	-0.18	0.5
3	0	2	0	1	28	0.783505	31	5	4.66667	3.66667	4	5.6	2.75	4	3.66667	63.8668	66.5227	120	68	115	64	#NULL!	#NULL!	#NULL!	#NULL!	#NULL!	#NULL!	0	0.48625	0	0.47375	-0.38	-0.61
2	0	1	0	1	19	0.833333	42	3.25	3.33333	2	3.42857	5.6	3.25	3.33333	5	81.9572	75.51	153	76	126	71	95.83	50	91.67	33.33	87.5	54.17	0.524401	0.455729	0.38532	0.56266	-0.07	0.75
3	0	2	0	1	25	0.787879	33	3.5	4.66667	3.66667	3.42857	4.6	3.5	2.33333	5.66667	76.4897	72.5902	128	78	120	74	#NULL!	#NULL!	#NULL!	#NULL!	#NULL!	#NULL!	0.650062	0.508	0.67449	0.597333	-0.07	0.39
2	0	1	0	1	21	0.775701	28	4.25	3.33333	2.66667	3.85714	4.4	3	3.33333	5.33333	73.4086	73.2466	128	68	116	63	95.83	70.83	95.83	17.17	100	70.83	1.71092	0.419922	-0.361944	0.575758	-1.13	1.56
2	0	1	0	1	19	0.854369	27	4	3	3	4	5	4	3.33333	5.66667	94.5914	92.5009	165	96	156	80	70.83	45.83	58.33	20.83	29.17	62.5	-0.770641	0.510989	0.125661	0.682957	0.06	1.2
3	1	1	0	0	21	0.757282	30	3.75	4.33333	2.66667	4.42857	4.2	3.5	4	5	95.2654	89.9563	137	79	137	81	#NULL!	#NULL!	#NULL!	#NULL!	#NULL!	#NULL!	-0.253347	0.52399	0	0.5	-0.57	3.29
2	0	1	0	1	22	0.84375	37	4.5	3.66667	4	4.28571	5	4.25	5	5.66667	69.6751	68.5445	178	75	153	82	10	50	83.33	45.83	91.67	75	-0.524401	0.440104	0.638668	0.581333	-3.38	0.51
1	1	1	1	0	18	0.780952	34	5.75	2.33333	2	5.14286	6	4.5	3.66667	4.33333	70.7898	68.829	134	72	112	67	#NULL!	#NULL!	#NULL!	#NULL!	#NULL!	#NULL!	-0.131973	0.47995	0.510982	0.61849	-0.23	0.63
